# Supplementary material for: Population genetics of the main population of brown bears in southwest Asia
Source: PeerJ. 2018 Sep 21;6:e5660. doi: 10.7717/peerj.5660 (PMC6152452; doi:10.7717/peerj.5660)
Supplement: Supplemental Information 1 [file peerj-06-5660-s004.xlsx]

## Sheet: Tabelle1
	Multiplex Mix 1						Multiplex Mix 2								Multiplex Mix 3
Sample Name	G10C	G10C	G1D	G1D	UarD1585	UarD1585	Mu05	Mu05	Mu50	Mu50	SRY	SRY	UarT739	UarT739	G10X	G10X	Mu23	Mu23	UarD3139	UarD3139	UarD3684	UarD3684
T01	129	133	125	125	103	103	109	121	97	103	75	75	119	123	133	143	155	161	108	112	129	131
T02	121	129	123	125	101	109	117	117	103	109	75	75	119	131	133	137	163	163	118	118	131	135
T03	129	131	123	123	103	107	123	123	103	109	75	75	107	119	141	149	161	161	110	112	131	135
T04	129	131	129	137	99	103	117	121	101	103	75	75	119	119	143	149	155	155	108	108	123	123
T05	121	129	137	137	97	99	117	117	103	103	75	75	119	123	137	151	149	163	104	108	131	131
T06	125	133	123	125	103	103	121	121	97	103	75	75	119	123	133	143	157	161	108	112	131	131
T7	119	121	133	137	99	113	117	117	101	105	75	75	111	119	143	143	x	x	110	118	117	127
H01	129	131	129	137	99	103	117	121	101	103	75	75	119	119	143	149	155	159	108	108	123	131
H02	129	129	135	139	101	109	117	117	101	105			119	123	149	151	155	157	108	118	127	131
H03	123	129	133	137	109	109	117	117	105	105	75	75	123	127	133	133	149	149	104	104	129	129
H04	127	127	125	133	101	101	117	125	107	111	75	75	119	127	143	151	155	161	110	112	131	131
H05	127	127	125	137	101	109	117	117	103	105	75	75	119	123	133	149	149	161	104	104	131	131
H06	129	129	133	137	109	109	117	117	105	109	75	75	123	127	133	133	149	157	104	104	129	129
H08	121	121	131	131	103	103	117	117	103	103	75	75	119	119	141	141	x	x	108	108	x	x
H12	125	127	123	123	105	113	115	117	97	105	75	75	107	127	143	149	157	161	108	108	125	129
H13	127	129	123	123	99	101	117	125	101	109			107	119	133	149	157	161	104	118	123	131
H18	133	133	125	131	103	109	123	125	105	109	75	75	127	127	126	143	155	163	104	108	129	131
H19	129	129	129	129	105	111	125	125	105	105	75	75	123	123	x	x	x	x	108	108	129	129
H20	121	121	135	139	103	107	117	121	103	103			107	123	143	149	155	155	110	112	131	135
H21	125	129	123	123	97	105	117	117	99	105	75	75	123	127	133	149	161	161	104	118	125	129
H22	119	127	125	129	99	109	117	117	97	105	75	75	119	127	143	151	155	163	110	112	123	125
H23	119	119	123	123	95	107	123	123	103	105	75	75	119	127	133	143	157	161	110	112	131	131
H25	129	131	129	137	99	103	117	121	101	103	75	75	119	119	143	149	155	159	108	108	123	131
H27	119	127	125	129	99	109	117	117	97	105	75	75	119	127	143	151	155	163	110	112	123	125
H28	119	127	125	129	109	109	117	117	97	105	75	75	127	127	143	143	163	163	112	112	123	125
H29	127	127	125	129	99	99	117	117	97	105	75	75	119	127	143	151	155	163	110	112	123	125
H32	129	135	131	137	101	113	117	125	97	107			119	119	133	143	159	159	110	118	123	131
H33	125	129	123	131	107	107	121	125	105	107			119	119	143	149	155	159	104	108	129	131
H34	125	127	123	123	105	113	115	117	97	105			107	127	143	149	157	161	108	108	125	129
H36	133	133	131	131	103	109	x	x	105	105	75	75	127	127	126	143	155	155	108	108	131	131
H37	133	133	125	131	103	109	123	125	105	109	75	75	127	127	126	143	155	163	104	108	129	131
H38	133	133	125	131	103	109	123	125	105	109	75	75	127	127	126	143	155	163	104	108	129	131
H42	125	133	123	125	103	113	125	127	105	107	75	75	119	127	143	149	155	161	104	122	117	131
H43	119	135	123	137	107	109	121	121	97	107	75	75	119	123	143	143	155	161	104	118	123	135
H49	121	121	x	x	103	103	117	117	103	103	75	75	107	123	143	149	155	155	110	112	131	135
H50	125	131	x	x	97	103	117	123	103	105	75	75	x	x	141	149	161	161	104	112	129	131
H51	121	121	135	139	103	107	117	121	103	103	75	75	107	107	143	149	155	155	110	112	131	135
H52	129	129	125	129	107	111	121	121	101	107	75	75	123	127	143	149	155	163	108	114	123	131
H53	125	133	125	125	103	103	121	121	97	103	75	75	119	123	133	143	x	x	108	112	131	131
H55	123	123	123	129	103	103	123	123	101	109	75	75	127	127	143	143	159	161	x	x	131	131
H58	121	121	135	139	103	107	117	121	103	103			107	123	143	149	155	155	110	112	131	131
H59	x	x	125	125	103	107	109	121	97	103			123	127	133	141	159	159	112	112	117	129
H64	131	133	123	131	95	105	117	119	109	109			127	127	133	143	155	155	106	112	131	135
H71	129	131	125	125	101	101	117	125	105	107	75	75	115	123	141	141	157	157	108	108	125	131
H76	127	129	137	137	109	109	117	121	103	111	75	75	123	131	143	149	155	155	114	118	133	135
H77	127	129	123	139	103	107	117	123	97	111	75	75	119	123	143	143	148	148	104	110	123	129
H84	125	129	123	123	97	105	117	117	99	105	75	75	123	127	133	149	161	161	104	118	125	129
H86	127	127	125	125	95	105	109	117	107	107	75	75	x	x	133	133	153	155	110	116	127	127
H87	129	133	125	137	103	113	109	121	97	103	75	75	119	123	133	143	155	161	108	112	129	131
H89	125	129	123	123	97	105	117	117	99	105	75	75	123	127	133	149	161	161	104	118	125	129
H90	127	129	125	137	95	105	117	125	107	109	75	75	127	127	133	143	148	153	108	114	125	127
H97	121	121	133	133	101	101	117	119	83	105	75	75	x	x	143	143	x	x	104	104	131	131
H98	121	125	133	133	101	101	117	119	83	105	75	75	119	123	x	x	x	x	104	104	131	131
H107	125	133	123	123	99	113	117	117	105	115	75	75	111	123	133	143	148	163	108	118	123	127
H110	121	121	135	139	103	107	117	121	103	103			107	123	143	149	155	155	110	112	131	135
H114	121	121	135	139	103	107	117	121	103	103			107	123	143	149	155	155	110	112	131	135
H116	125	129	129	129	107	107	109	109	83	101	75	75	119	119	143	149	155	159	108	108	123	131
H118	127	127	123	123	95	95	x	x	109	109	75	75	127	127	125	149	155	161	104	110	131	131
H124	127	129	131	133	99	99	117	119	103	109	75	75	119	119	137	149	161	163	104	108	131	131
H131	129	133	125	137	103	113	109	121	97	103	75	75	119	123	133	143	155	161	108	112	129	131
H132	125	129	123	123	97	105	117	117	99	105	75	75	123	127	133	149	161	161	104	118	125	129
H133	127	127	123	123	103	103	117	123	109	111	75	75	119	123	125	143	148	161	104	112	131	131
H134	125	129	123	123	97	105	117	117	99	105	75	75	123	127	133	149	161	161	104	118	125	129
H135	127	127	123	123	103	103	117	123	109	111	75	75	119	123	125	143	148	161	104	112	131	131
H136	125	129	123	123	97	105	117	117	99	105	75	75	123	127	133	149	161	161	104	118	127	131
H138	125	129	123	123	97	105	117	117	99	105	75	75	123	127	133	149	161	161	104	118	125	129
H139	125	129	123	123	97	105	x	x	x	x			111	119	133	149	161	161	104	118	125	129
H140	125	129	123	123	97	105	117	117	x	x	75	75	123	127	129	129	161	161	104	118	125	131
H141	125	129	123	123	97	105	117	117	99	105	75	75	123	127	133	149	161	161	104	118	125	129
H144	125	129	123	123	97	105	117	117	99	105	75	75	123	127	133	149	161	161	104	118	125	129
H146	125	131	123	137	103	103	117	119	83	97	75	75	119	127	133	143	148	155	104	116	129	131
